# Supplementary material for: A λ-Carrageenan-Enriched Sulfated Galactan from Gigartina radula Attenuates Atopic Dermatitis via Coordinated Anti-Inflammatory and Immunomodulatory Mechanisms
Source: Mar Drugs. 2026 Mar 22;24(3):119. doi: 10.3390/md24030119 (PMC13028040; doi:10.3390/md24030119)
Supplement: Supplementary file 1 [file marinedrugs-24-00119-s001.zip]

Archive with 1 entries (1 files):
- marinedrugs-4212604-supplementary.pdf
